# Supplementary material for: Prdm1 Regulates Thymic Epithelial Function To Prevent Autoimmunity
Source: J Immunol. 2017 Jul 12;199(4):1250–60. doi: 10.4049/jimmunol.1600941 (PMC5544928; doi:10.4049/jimmunol.1600941)
Supplement: Data Supplement [file JI_1600941.zip]

Archive with 2 entries (2 files):
- JI_1600941_Supplemental_Material_1.pdf
- manifest.xml
